# Supplementary material for: Evaluation of GPT-5 for Esophageal Cancer Staging Using Fluorodeoxyglucose Positron Emission Tomography Maximum-Intensity Projection Images: Comparative Pilot Study
Source: JMIR Cancer. 2026 Feb 23;12:e86630. doi: 10.2196/86630 (PMC12972682; doi:10.2196/86630)
Supplement: Multimedia Appendix 1 [file cancer_v12i1e86630_app1.xlsx]

## Sheet: Sheet1
Table S1. Qualitative Assessment of Diagnostic Reasoning
Case ID	Original Ground Truth	GPT-5 Diagnosis (Sub-analysis)	GPT-5 Reasoning Output	Author's Assessment
Case A	N0 M0 (No metastasis)	N0 M0 (Correct)	On the MIP, there is focal uptake in the mid-esophagus (primary tumor) with no additional discrete FDG-avid mediastinal nodal foci; hilar regions and cardiac uptake are excluded per instructions. In the abdomen, no focal nodal uptake is seen; only physiologic renal tracer excretion is noted. No distant FDG-avid lesions are identified in cervical nodes, lungs, liver, or bones. Therefore TX=0, AX=0…	The model correctly excluded physiological uptake and provided a logical rationale consistent with the ground truth.
Case B	Thoracic LN (+) (N1 M0)	N0 M0 (Incorrect)	On MIP FDG-PET, there is a single intense focus in the middle esophagus (primary tumor). No additional discrete FDG-avid mediastinal nodal foci distinct from the primary are seen after excluding physiologic cardiac uptake and hilar regions. No focal FDG-avid abdominal nodal uptake is evident. No distant metastatic foci (lung, liver, bone, or cervical nodes) are identified.	Although the model explicitly mentioned checking the hilar region (which was a potential confounder), it failed to detect the metastatic thoracic LN in this sub-analysis. This contrasts with the main analysis where GPT-5 correctly identified the lesion, highlighting the stochastic nature of the model and sensitivity to prompt changes.
Case C	Thoracic LN (+) (N2 M0)	N2 M0 (Partially Correct: Staging correct but identified wrong lesion)	The MIP shows a hypermetabolic mid-esophageal primary. There are two distinct FDG-avid mediastinal nodal foci separate from the primary and not in the hila (hilar uptake excluded), giving TX=2 -> TXN=1. One FDG-avid upper abdominal (celiac/para-aortic) node is present, giving AX=1 -> AXN=1. No FDG-avid distant lesions are seen in cervical nodes, lungs, liver, or bones, so MX=0. Total nodes WX=TX+…	The model demonstrated logical exclusion of hilar uptake. However, it hallucinated an abdominal LN metastasis (False Positive), coincidentally arriving at the correct N-stage (N2) despite the anatomical error. This confirms the model performs reasoning based on identifying specific high-uptake regions, though the identification itself can be erroneous.
