# Supplementary material for: Evaluation of GPT-5 for Esophageal Cancer Staging Using Fluorodeoxyglucose Positron Emission Tomography Maximum-Intensity Projection Images: Comparative Pilot Study
Source: JMIR Cancer. 2026 Feb 23;12:e86630. doi: 10.2196/86630 (PMC12972682; doi:10.2196/86630)
Supplement: Multimedia Appendix 2 [file cancer_v12i1e86630_app2.xlsx]

## Sheet: Sheet1
Table S2. Comparison of recent studies evaluating Multimodal LLMs in radiological imaging
Study (Author, Year)	Modality & Task	AI Models Evaluated	Performance vs. Clinician/Standard	Key Conclusion
Dehdab et al. (2024) [1]	Chest CT (COVID-19, Lung Cancer diagnosis)	GPT-4V	Accuracy 56.8%. Low sensitivity for COVID-19 (13.6%) and Cancer (27.3%).	Variable performance; proficiency in specific scenarios but overall reliability needs improvement.
Reith et al. (2024) [2]	Pediatric Radiology (MRI/CT/XR diagnosis)	GPT-4, Gemini 1.5 Pro, Claude 3 Opus	Correct diagnosis in 23-36% of cases.	Multimodal LLMs are not yet capable of interpreting pediatric images reliably.
Lee et al. (2024) [3]	Chest X-ray (Report generation accuracy)	GPT-4V, KARA-CXR (Specialized AI)	GPT-4V accuracy 40.5–47.0% vs. Specialized AI 68.0–70.5%.	General-purpose LLMs showed lower accuracy and higher hallucination rates than specialized AI.
Chetla et al. (2025) [4]	Pediatric Chest X-ray (Pneumonia detection)	GPT-4o, GPT-4 Turbo	GPT-4o Accuracy 61.2%. High sensitivity (85%) but very low specificity (38%).	Unreliable for clinical use due to significant bias and low specificity compared to CNNs.
Chen et al. (2025) [5]	Thyroid Ultrasound (Malignancy classification)	GPT-4o, Claude 3-Opus	GPT-4o AUC 0.57 vs. Radiologist AUC 0.72.	Performance is limited and significantly inferior to junior radiologists.
Current Study	FDG-PET/CT MIP (Esophageal Cancer Staging)	ChatGPT-5, ChatGPT-4.5, ChatGPT-4.1, Open AI o3, Open AI o1, ChatGPT-4turbo	LLMs accuracy 34-78% vs. Physicians 60-85%.	Physicians outperform LLMs, but newer models (GPT-5) show promising improvements in specificity.
Reference
[1] Dehdab R, Brendlin A, Werner S, Almansour H, Gassenmaier S, Brendel JM, Nikolaou K, Afat S. Evaluating GPT-4V in chest ct diagnostics: a critical image interpretation assessment. Jpn J Radiol 2024; 42(10):1168-1177
[2] Reith TP, D’Alessandro DM, D’Alessandro MP. Capability of multimodal large language models to interpret pediatric radiological images. Pediatr Radiol 2024; 54(10):1729-1737
[3] Lee RW, Lee KH, Yun JS, Kim MS, Choi HS. Comparative analysis of M4CXR, an LLM-based chest X-ray report generation model, and GPT in radiological interpretation. J Clin Med 2024; 13(23):7057
[4] Chetla N, Tandon M, Chang J, Sukhija K, Patel R, Sanchez R. Evaluating GPT's efficacy in pediatric pneumonia detection from chest X-rays: comparative analysis of specialized aI models. JMIR AI 2025; 4:e67621
[5] Chen K, Xu W, Li X. The potential of gemini and GPTs for structured report generation based on free-text 18F-FDG PET/CT breast cancer reports. Acad Radiol 2025; 32(2):624-633
